# Supplementary material for: Mitochondrial Genome Sequencing Reveals orf463a May Induce Male Sterility in NWB Cytoplasm of Radish
Source: Genes (Basel). 2020 Jan 9;11(1):74. doi: 10.3390/genes11010074 (PMC7017215; doi:10.3390/genes11010074)
Supplement: Supplementary file 1 [file genes-11-00074-s001.zip › modified supplementary files/Table S7 .xlsx]

## Sheet: Sheet1
Table S7 Position of known or putative protein coding genes in the NWB CMS mitochondrial genome.
GeneWise	mRNA	119226	120749	-	ID=atp1;Name=atp1;
GeneWise	CDS	119226	120749	-	Parent=atp1;
GeneWise	mRNA	55271	55849	+	ID=atp4;Name=atp4;
GeneWise	CDS	55271	55849	+	Parent=atp4;
GeneWise	mRNA	101740	102525	-	ID=atp6;Name=atp6;
GeneWise	CDS	101740	102525	-	Parent=atp6;
GeneWise	mRNA	215823	216299	+	ID=atp8;Name=atp8;
GeneWise	CDS	215823	216299	+	Parent=atp8;
GeneWise	mRNA	51584	51808	+	ID=atp9;Name=atp9;
GeneWise	CDS	51584	51808	+	Parent=atp9;
GeneWise	mRNA	62784	63008	-	ID=atp9-D2;Name=atp9;
GeneWise	CDS	62784	63008	-	Parent=atp9-D2;
GeneWise	mRNA	192965	193585	-	ID=ccmB;Name=ccmB;
GeneWise	CDS	192965	193585	-	Parent=ccmB;
GeneWise	mRNA	235895	236638	-	ID=ccmC;Name=ccmC;
GeneWise	CDS	235895	236638	-	Parent=ccmC;
GeneWise	mRNA	31438	33753	-	ID=ccmFC;Name=ccmFC;
GeneWise	CDS	32975	33753	-	Parent=ccmFC;
GeneWise	CDS	31438	32023	-	Parent=ccmFC;
GeneWise	mRNA	45795	46940	-	ID=ccmFN1;Name=ccmFN1;
GeneWise	CDS	45795	46940	-	Parent=ccmFN1;
GeneWise	mRNA	183354	183989	+	ID=ccmFN2;Name=ccmFN2;
GeneWise	CDS	183354	183989	+	Parent=ccmFN2;
GeneWise	mRNA	19117	20298	+	ID=cob;Name=cob;
GeneWise	CDS	19117	20298	+	Parent=cob;
GeneWise	mRNA	121799	123382	+	ID=cox1;Name=cox1;
GeneWise	CDS	121799	123382	+	Parent=cox1;
GeneWise	mRNA	21943	24074	-	ID=cox2;Name=cox2;
GeneWise	CDS	23375	24074	-	Parent=cox2;
GeneWise	CDS	21943	22025	-	Parent=cox2;
GeneWise	mRNA	35622	36419	+	ID=cox3;Name=cox3;
GeneWise	CDS	35622	36419	+	Parent=cox3;
GeneWise	mRNA	77240	79273	+	ID=matR;Name=matR;
GeneWise	CDS	77240	79273	+	Parent=matR;
GeneWise	mRNA	40294	125071	+	ID=nad1;Name=nad1;
GeneWise	CDS	124684	125071	+	Parent=nad1;
GeneWise	CDS	40294	40373	+	Parent=nad1;
GeneWise	CDS	41299	41490	+	Parent=nad1;
GeneWise	CDS	76545	76602	+	Parent=nad1;
GeneWise	CDS	80052	80311	+	Parent=nad1;
GeneWise	mRNA	206632	230351	+	ID=nad2;Name=nad2;
GeneWise	CDS	230199	230351	+	Parent=nad2;
GeneWise	CDS	231333	231724	+	Parent=nad2;
GeneWise	CDS	211287	211447	-	Parent=nad2;
GeneWise	CDS	208536	209108	-	Parent=nad2;
GeneWise	CDS	206632	206819	-	Parent=nad2;
GeneWise	mRNA	100098	100454	-	ID=nad3;Name=nad3;
GeneWise	CDS	100098	100454	-	Parent=nad3;
GeneWise	mRNA	146712	154655	-	ID=nad4;Name=nad4;
GeneWise	CDS	154195	154655	-	Parent=nad4;
GeneWise	CDS	152221	152735	-	Parent=nad4;
GeneWise	CDS	148730	149151	-	Parent=nad4;
GeneWise	CDS	146712	146801	-	Parent=nad4;
GeneWise	mRNA	54734	55036	+	ID=nad4L;Name=nad4L;
GeneWise	CDS	54734	55036	+	Parent=nad4L;
GeneWise	mRNA	80525	177412	+	ID=nad5;Name=nad5;
GeneWise	CDS	80525	80753	+	Parent=nad5;
GeneWise	CDS	81593	82809	+	Parent=nad5;
GeneWise	CDS	53205	53226	+	Parent=nad5;
GeneWise	CDS	177019	177412	-	Parent=nad5;
GeneWise	CDS	175884	176031	-	Parent=nad5;
GeneWise	mRNA	136501	137118	-	ID=nad6;Name=nad6;
GeneWise	CDS	136501	137118	-	Parent=nad6;
GeneWise	mRNA	217785	223931	+	ID=nad7;Name=nad7;
GeneWise	CDS	217785	217927	+	Parent=nad7;
GeneWise	CDS	218923	218991	+	Parent=nad7;
GeneWise	CDS	220090	220556	+	Parent=nad7;
GeneWise	CDS	221610	221853	+	Parent=nad7;
GeneWise	CDS	223670	223931	+	Parent=nad7;
GeneWise	mRNA	179012	179584	-	ID=nad9;Name=nad9;
GeneWise	CDS	179012	179584	-	Parent=nad9;
GeneWise	mRNA	157960	158769	-	ID=orfX;Name=orfX;
GeneWise	CDS	157960	158769	-	Parent=orfX;
GeneWise	mRNA	16082	16621	+	ID=rpL16;Name=rpL16;
GeneWise	CDS	16082	16621	+	Parent=rpL16;
GeneWise	mRNA	158937	161695	-	ID=rpL2;Name=rpL2;
GeneWise	CDS	160779	161695	-	Parent=rpL2;
GeneWise	CDS	158937	159069	-	Parent=rpL2;
GeneWise	mRNA	16746	17303	+	ID=rpL5;Name=rpL5;
GeneWise	CDS	16746	17303	+	Parent=rpL5;
GeneWise	mRNA	99673	100050	-	ID=rps12;Name=rps12;
GeneWise	CDS	99673	100050	-	Parent=rps12;
GeneWise	mRNA	17305	17607	+	ID=rps14;Name=rps14;
GeneWise	CDS	17305	17607	+	Parent=rps14;
GeneWise	mRNA	12826	16215	+	ID=rps3;Name=rps3;
GeneWise	CDS	12826	12900	+	Parent=rps3;
GeneWise	CDS	14626	16215	+	Parent=rps3;
GeneWise	mRNA	228286	229374	+	ID=rps4;Name=rps4;
GeneWise	CDS	228286	229374	+	Parent=rps4;
GeneWise	mRNA	64133	64579	-	ID=rps7;Name=rps7;
GeneWise	CDS	64133	64579	-	Parent=rps7;
GenBank	mRNA	354	608	-	ID=orf84g-2;Name=orf84g-2;
GenBank	CDS	354	608	-	Parent=orf84g-2;
GenBank	mRNA	4609	4863	+	ID=orf84h-2;Name=orf84h-2;
GenBank	CDS	4609	4863	+	Parent=orf84h-2;
GenBank	mRNA	6449	6700	+	ID=orf83a-2;Name=orf83a-2;
GenBank	CDS	6449	6700	+	Parent=orf83a-2;
GenBank	mRNA	8120	8368	+	ID=orf82f-2;Name=orf82f-2;
GenBank	CDS	8120	8368	+	Parent=orf82f-2;
GenBank	mRNA	9319	9552	+	ID=orf77f-2;Name=orf77f-2;
GenBank	CDS	9319	9552	+	Parent=orf77f-2;
GenBank	mRNA	10992	11204	+	ID=orf70b;Name=orf70b;
GenBank	CDS	10992	11204	+	Parent=orf70b;
GenBank	mRNA	11491	11796	-	ID=orf101a;Name=orf101a;
GenBank	CDS	11491	11796	-	Parent=orf101a;
GenBank	mRNA	12691	13014	+	ID=orf107a;Name=orf107a;
GenBank	CDS	12691	13014	+	Parent=orf107a;
GenBank	mRNA	14737	15021	-	ID=orf94a;Name=orf94a;
GenBank	CDS	14737	15021	-	Parent=orf94a;
GenBank	mRNA	15259	16215	+	ID=orf318a;Name=orf318a;
GenBank	CDS	15259	16215	+	Parent=orf318a;
GenBank	mRNA	15318	15533	-	ID=orf71a;Name=orf71a;
GenBank	CDS	15318	15533	-	Parent=orf71a;
GenBank	mRNA	17245	17607	+	ID=orf120a;Name=orf120a;
GenBank	CDS	17245	17607	+	Parent=orf120a;
GenBank	mRNA	21593	21847	+	ID=orf84a;Name=orf84a;
GenBank	CDS	21593	21847	+	Parent=orf84a;
GenBank	mRNA	23110	23388	+	ID=orf92a;Name=orf92a;
GenBank	CDS	23110	23388	+	Parent=orf92a;
GenBank	mRNA	23184	23981	-	ID=orf265a;Name=orf265a;
GenBank	CDS	23184	23981	-	Parent=orf265a;
GenBank	mRNA	24347	24592	-	ID=orf81a;Name=orf81a;
GenBank	CDS	24347	24592	-	Parent=orf81a;
GenBank	mRNA	24850	25197	+	ID=orf115a;Name=orf115a;
GenBank	CDS	24850	25197	+	Parent=orf115a;
GenBank	mRNA	24957	25352	-	ID=orf131a;Name=orf131a;
GenBank	CDS	24957	25352	-	Parent=orf131a;
GenBank	mRNA	26693	26905	-	ID=orf70c;Name=orf70c;
GenBank	CDS	26693	26905	-	Parent=orf70c;
GenBank	mRNA	27798	28067	+	ID=orf89a;Name=orf89a;
GenBank	CDS	27798	28067	+	Parent=orf89a;
GenBank	mRNA	28039	28260	-	ID=orf73a;Name=orf73a;
GenBank	CDS	28039	28260	-	Parent=orf73a;
GenBank	mRNA	28832	29056	+	ID=orf74a;Name=orf74a;
GenBank	CDS	28832	29056	+	Parent=orf74a;
GenBank	mRNA	30315	30539	-	ID=orf74b;Name=orf74b;
GenBank	CDS	30315	30539	-	Parent=orf74b;
GenBank	mRNA	31438	32094	-	ID=orf218a;Name=orf218a;
GenBank	CDS	31438	32094	-	Parent=orf218a;
GenBank	mRNA	31580	31825	+	ID=orf81b;Name=orf81b;
GenBank	CDS	31580	31825	+	Parent=orf81b;
GenBank	mRNA	32857	33753	-	ID=orf298a;Name=orf298a;
GenBank	CDS	32857	33753	-	Parent=orf298a;
GenBank	mRNA	34776	35159	+	ID=orf127a;Name=orf127a;
GenBank	CDS	34776	35159	+	Parent=orf127a;
GenBank	mRNA	34907	35308	-	ID=orf133a;Name=orf133a;
GenBank	CDS	34907	35308	-	Parent=orf133a;
GenBank	mRNA	36577	36816	+	ID=orf79a;Name=orf79a;
GenBank	CDS	36577	36816	+	Parent=orf79a;
GenBank	mRNA	37086	37529	+	ID=orf147a;Name=orf147a;
GenBank	CDS	37086	37529	+	Parent=orf147a;
GenBank	mRNA	37731	37970	+	ID=orf79b;Name=orf79b;
GenBank	CDS	37731	37970	+	Parent=orf79b;
GenBank	mRNA	37837	38067	-	ID=orf76a;Name=orf76a;
GenBank	CDS	37837	38067	-	Parent=orf76a;
GenBank	mRNA	39890	40192	+	ID=orf100a;Name=orf100a;
GenBank	CDS	39890	40192	+	Parent=orf100a;
GenBank	mRNA	40020	40241	-	ID=orf73b;Name=orf73b;
GenBank	CDS	40020	40241	-	Parent=orf73b;
GenBank	mRNA	40087	40317	-	ID=orf76b;Name=orf76b;
GenBank	CDS	40087	40317	-	Parent=orf76b;
GenBank	mRNA	41251	41637	+	ID=orf128a;Name=orf128a;
GenBank	CDS	41251	41637	+	Parent=orf128a;
GenBank	mRNA	44634	44960	-	ID=orf108a;Name=orf108a;
GenBank	CDS	44634	44960	-	Parent=orf108a;
GenBank	mRNA	45420	45767	+	ID=orf115b;Name=orf115b;
GenBank	CDS	45420	45767	+	Parent=orf115b;
GenBank	mRNA	46061	46309	-	ID=orf82a;Name=orf82a;
GenBank	CDS	46061	46309	-	Parent=orf82a;
GenBank	mRNA	46117	46335	+	ID=orf72a;Name=orf72a;
GenBank	CDS	46117	46335	+	Parent=orf72a;
GenBank	mRNA	46886	47332	+	ID=orf148a;Name=orf148a;
GenBank	CDS	46886	47332	+	Parent=orf148a;
GenBank	mRNA	47201	47494	-	ID=orf97a;Name=orf97a;
GenBank	CDS	47201	47494	-	Parent=orf97a;
GenBank	mRNA	47346	48380	-	ID=orf344a;Name=orf344a;
GenBank	CDS	47346	48380	-	Parent=orf344a;
GenBank	mRNA	47373	47648	+	ID=orf91a;Name=orf91a;
GenBank	CDS	47373	47648	+	Parent=orf91a;
GenBank	mRNA	48444	48728	-	ID=orf94b;Name=orf94b;
GenBank	CDS	48444	48728	-	Parent=orf94b;
GenBank	mRNA	48846	49478	-	ID=orf210a;Name=orf210a;
GenBank	CDS	48846	49478	-	Parent=orf210a;
GenBank	mRNA	50428	50649	+	ID=orf73c;Name=orf73c;
GenBank	CDS	50428	50649	+	Parent=orf73c;
GenBank	mRNA	51551	51808	+	ID=orf85a;Name=orf85a;
GenBank	CDS	51551	51808	+	Parent=orf85a;
GenBank	mRNA	52118	53038	+	ID=orf306a;Name=orf306a;
GenBank	CDS	52118	53038	+	Parent=orf306a;
GenBank	mRNA	52488	52706	+	ID=orf72f;Name=orf72f;
GenBank	CDS	52488	52706	+	Parent=orf72f;
GenBank	mRNA	52618	52833	-	ID=orf71i;Name=orf71i;
GenBank	CDS	52618	52833	-	Parent=orf71i;
GenBank	mRNA	53413	53718	+	ID=orf101d;Name=orf101d;
GenBank	CDS	53413	53718	+	Parent=orf101d;
GenBank	mRNA	54435	54650	+	ID=orf71j;Name=orf71j;
GenBank	CDS	54435	54650	+	Parent=orf71j;
GenBank	mRNA	55474	55701	-	ID=orf75b;Name=orf75b;
GenBank	CDS	55474	55701	-	Parent=orf75b;
GenBank	mRNA	56822	57061	-	ID=orf79e;Name=orf79e;
GenBank	CDS	56822	57061	-	Parent=orf79e;
GenBank	mRNA	57736	57981	+	ID=orf81d;Name=orf81d;
GenBank	CDS	57736	57981	+	Parent=orf81d;
GenBank	mRNA	59329	59622	-	ID=orf97b;Name=orf97b;
GenBank	CDS	59329	59622	-	Parent=orf97b;
GenBank	mRNA	59785	60015	-	ID=orf76c;Name=orf76c;
GenBank	CDS	59785	60015	-	Parent=orf76c;
GenBank	mRNA	59972	60229	+	ID=orf85b;Name=orf85b;
GenBank	CDS	59972	60229	+	Parent=orf85b;
GenBank	mRNA	62784	63605	-	ID=orf273a;Name=orf273a;
GenBank	CDS	62784	63605	-	Parent=orf273a;
GenBank	mRNA	63421	63678	+	ID=orf85e;Name=orf85e;
GenBank	CDS	63421	63678	+	Parent=orf85e;
GenBank	mRNA	63685	63936	-	ID=orf83c;Name=orf83c;
GenBank	CDS	63685	63936	-	Parent=orf83c;
GenBank	mRNA	64133	64522	-	ID=orf129a;Name=orf129a;
GenBank	CDS	64133	64522	-	Parent=orf129a;
GenBank	mRNA	66875	67087	+	ID=orf70f;Name=orf70f;
GenBank	CDS	66875	67087	+	Parent=orf70f;
GenBank	mRNA	67047	67448	+	ID=orf133b;Name=orf133b;
GenBank	CDS	67047	67448	+	Parent=orf133b;
GenBank	mRNA	68689	69015	+	ID=orf108c;Name=orf108c;
GenBank	CDS	68689	69015	+	Parent=orf108c;
GenBank	mRNA	71016	71267	-	ID=orf83d;Name=orf83d;
GenBank	CDS	71016	71267	-	Parent=orf83d;
GenBank	mRNA	71042	71299	+	ID=orf85d;Name=orf85d;
GenBank	CDS	71042	71299	+	Parent=orf85d;
GenBank	mRNA	75285	75770	+	ID=orf161a;Name=orf161a;
GenBank	CDS	75285	75770	+	Parent=orf161a;
GenBank	mRNA	75828	76307	+	ID=orf159a;Name=orf159a;
GenBank	CDS	75828	76307	+	Parent=orf159a;
GenBank	mRNA	76467	76736	+	ID=orf89c;Name=orf89c;
GenBank	CDS	76467	76736	+	Parent=orf89c;
GenBank	mRNA	76696	77019	-	ID=orf107b;Name=orf107b;
GenBank	CDS	76696	77019	-	Parent=orf107b;
GenBank	mRNA	76757	77002	+	ID=orf81g;Name=orf81g;
GenBank	CDS	76757	77002	+	Parent=orf81g;
GenBank	mRNA	77300	79273	+	ID=orf657a;Name=orf657a;
GenBank	CDS	77300	79273	+	Parent=orf657a;
GenBank	mRNA	77742	77996	+	ID=orf84d;Name=orf84d;
GenBank	CDS	77742	77996	+	Parent=orf84d;
GenBank	mRNA	78202	78489	-	ID=orf95a;Name=orf95a;
GenBank	CDS	78202	78489	-	Parent=orf95a;
GenBank	mRNA	78754	78993	-	ID=orf79d;Name=orf79d;
GenBank	CDS	78754	78993	-	Parent=orf79d;
GenBank	mRNA	80525	80779	+	ID=orf84e;Name=orf84e;
GenBank	CDS	80525	80779	+	Parent=orf84e;
GenBank	mRNA	81616	82815	+	ID=orf399a;Name=orf399a;
GenBank	CDS	81616	82815	+	Parent=orf399a;
GenBank	mRNA	85315	85533	+	ID=orf72e;Name=orf72e;
GenBank	CDS	85315	85533	+	Parent=orf72e;
GenBank	mRNA	86665	86937	-	ID=orf90b;Name=orf90b;
GenBank	CDS	86665	86937	-	Parent=orf90b;
GenBank	mRNA	87006	87230	-	ID=orf74i;Name=orf74i;
GenBank	CDS	87006	87230	-	Parent=orf74i;
GenBank	mRNA	87276	87494	-	ID=orf72d;Name=orf72d;
GenBank	CDS	87276	87494	-	Parent=orf72d;
GenBank	mRNA	90639	90869	-	ID=orf76i;Name=orf76i;
GenBank	CDS	90639	90869	-	Parent=orf76i;
GenBank	mRNA	90885	91118	-	ID=orf77c;Name=orf77c;
GenBank	CDS	90885	91118	-	Parent=orf77c;
GenBank	mRNA	92795	93109	+	ID=orf104a;Name=orf104a;
GenBank	CDS	92795	93109	+	Parent=orf104a;
GenBank	mRNA	100098	100457	-	ID=orf119b;Name=orf119b;
GenBank	CDS	100098	100457	-	Parent=orf119b;
GenBank	mRNA	100558	101526	-	ID=orf322a;Name=orf322a;
GenBank	CDS	100558	101526	-	Parent=orf322a;
GenBank	mRNA	104043	104363	+	ID=orf106b;Name=orf106b;
GenBank	CDS	104043	104363	+	Parent=orf106b;
GenBank	mRNA	105073	105309	+	ID=orf78b;Name=orf78b;
GenBank	CDS	105073	105309	+	Parent=orf78b;
GenBank	mRNA	108152	108373	+	ID=orf73g;Name=orf73g;
GenBank	CDS	108152	108373	+	Parent=orf73g;
GenBank	mRNA	112499	112726	+	ID=orf75c;Name=orf75c;
GenBank	CDS	112499	112726	+	Parent=orf75c;
GenBank	mRNA	114285	114533	+	ID=orf82b;Name=orf82b;
GenBank	CDS	114285	114533	+	Parent=orf82b;
GenBank	mRNA	118324	118560	+	ID=orf78a;Name=orf78a;
GenBank	CDS	118324	118560	+	Parent=orf78a;
GenBank	mRNA	118457	118828	-	ID=orf123a;Name=orf123a;
GenBank	CDS	118457	118828	-	Parent=orf123a;
GenBank	mRNA	119948	120208	+	ID=orf86a;Name=orf86a;
GenBank	CDS	119948	120208	+	Parent=orf86a;
GenBank	mRNA	121200	121478	+	ID=orf92c-2;Name=orf92c-2;
GenBank	CDS	121200	121478	+	Parent=orf92c-2;
GenBank	mRNA	123556	123804	+	ID=orf82g;Name=orf82g;
GenBank	CDS	123556	123804	+	Parent=orf82g;
GenBank	mRNA	123732	123959	+	ID=orf75d;Name=orf75d;
GenBank	CDS	123732	123959	+	Parent=orf75d;
GenBank	mRNA	124774	125073	+	ID=orf99a;Name=orf99a;
GenBank	CDS	124774	125073	+	Parent=orf99a;
GenBank	mRNA	125095	125325	+	ID=orf76f;Name=orf76f;
GenBank	CDS	125095	125325	+	Parent=orf76f;
GenBank	mRNA	125509	125724	-	ID=orf71g;Name=orf71g;
GenBank	CDS	125509	125724	-	Parent=orf71g;
GenBank	mRNA	127420	127677	-	ID=orf85c;Name=orf85c;
GenBank	CDS	127420	127677	-	Parent=orf85c;
GenBank	mRNA	128042	128266	-	ID=orf74f;Name=orf74f;
GenBank	CDS	128042	128266	-	Parent=orf74f;
GenBank	mRNA	131219	131440	+	ID=orf73i;Name=orf73i;
GenBank	CDS	131219	131440	+	Parent=orf73i;
GenBank	mRNA	132678	132917	-	ID=orf79c;Name=orf79c;
GenBank	CDS	132678	132917	-	Parent=orf79c;
GenBank	mRNA	132783	132995	+	ID=orf70e;Name=orf70e;
GenBank	CDS	132783	132995	+	Parent=orf70e;
GenBank	mRNA	132835	133191	+	ID=orf118a;Name=orf118a;
GenBank	CDS	132835	133191	+	Parent=orf118a;
GenBank	mRNA	135112	135354	+	ID=orf80c;Name=orf80c;
GenBank	CDS	135112	135354	+	Parent=orf80c;
GenBank	mRNA	137385	138326	-	ID=orf313a;Name=orf313a;
GenBank	CDS	137385	138326	-	Parent=orf313a;
GenBank	mRNA	139722	139946	-	ID=orf74g;Name=orf74g;
GenBank	CDS	139722	139946	-	Parent=orf74g;
GenBank	mRNA	140243	141667	+	ID=orf474a;Name=orf474a;
GenBank	CDS	140243	141667	+	Parent=orf474a;
GenBank	mRNA	145352	145681	+	ID=orf109b;Name=orf109b;
GenBank	CDS	145352	145681	+	Parent=orf109b;
GenBank	mRNA	148712	149116	-	ID=orf134a;Name=orf134a;
GenBank	CDS	148712	149116	-	Parent=orf134a;
GenBank	mRNA	149449	149730	+	ID=orf93b;Name=orf93b;
GenBank	CDS	149449	149730	+	Parent=orf93b;
GenBank	mRNA	149865	150116	+	ID=orf83b;Name=orf83b;
GenBank	CDS	149865	150116	+	Parent=orf83b;
GenBank	mRNA	150838	151110	-	ID=orf90a;Name=orf90a;
GenBank	CDS	150838	151110	-	Parent=orf90a;
GenBank	mRNA	151247	151597	+	ID=orf116a;Name=orf116a;
GenBank	CDS	151247	151597	+	Parent=orf116a;
GenBank	mRNA	151443	151706	-	ID=orf87b;Name=orf87b;
GenBank	CDS	151443	151706	-	Parent=orf87b;
GenBank	mRNA	152132	152647	-	ID=orf171a;Name=orf171a;
GenBank	CDS	152132	152647	-	Parent=orf171a;
GenBank	mRNA	152223	152549	-	ID=orf108b;Name=orf108b;
GenBank	CDS	152223	152549	-	Parent=orf108b;
GenBank	mRNA	153987	154235	+	ID=orf82d;Name=orf82d;
GenBank	CDS	153987	154235	+	Parent=orf82d;
GenBank	mRNA	154128	154655	-	ID=orf175a;Name=orf175a;
GenBank	CDS	154128	154655	-	Parent=orf175a;
GenBank	mRNA	155371	155634	+	ID=orf87c;Name=orf87c;
GenBank	CDS	155371	155634	+	Parent=orf87c;
GenBank	mRNA	156506	156721	+	ID=orf71h;Name=orf71h;
GenBank	CDS	156506	156721	+	Parent=orf71h;
GenBank	mRNA	157960	158319	-	ID=orf119a;Name=orf119a;
GenBank	CDS	157960	158319	-	Parent=orf119a;
GenBank	mRNA	158030	158248	-	ID=orf72c;Name=orf72c;
GenBank	CDS	158030	158248	-	Parent=orf72c;
GenBank	mRNA	158300	158530	-	ID=orf76h;Name=orf76h;
GenBank	CDS	158300	158530	-	Parent=orf76h;
GenBank	mRNA	158334	158612	+	ID=orf92b;Name=orf92b;
GenBank	CDS	158334	158612	+	Parent=orf92b;
GenBank	mRNA	160772	161695	-	ID=orf307a;Name=orf307a;
GenBank	CDS	160772	161695	-	Parent=orf307a;
GenBank	mRNA	160991	161212	+	ID=orf73j;Name=orf73j;
GenBank	CDS	160991	161212	+	Parent=orf73j;
GenBank	mRNA	161004	161303	+	ID=orf99b;Name=orf99b;
GenBank	CDS	161004	161303	+	Parent=orf99b;
GenBank	mRNA	161253	161477	-	ID=orf74h;Name=orf74h;
GenBank	CDS	161253	161477	-	Parent=orf74h;
GenBank	mRNA	162146	162520	+	ID=orf124a;Name=orf124a;
GenBank	CDS	162146	162520	+	Parent=orf124a;
GenBank	mRNA	162739	163014	+	ID=orf91b;Name=orf91b;
GenBank	CDS	162739	163014	+	Parent=orf91b;
GenBank	mRNA	163121	163372	-	ID=orf83e;Name=orf83e;
GenBank	CDS	163121	163372	-	Parent=orf83e;
GenBank	mRNA	164225	165616	-	ID=orf463a;Name=orf463a;
GenBank	CDS	164225	165616	-	Parent=orf463a;
GenBank	mRNA	166839	167123	+	ID=orf94e;Name=orf94e;
GenBank	CDS	166839	167123	+	Parent=orf94e;
GenBank	mRNA	167394	167606	-	ID=orf70g;Name=orf70g;
GenBank	CDS	167394	167606	-	Parent=orf70g;
GenBank	mRNA	168519	168851	-	ID=orf110b;Name=orf110b;
GenBank	CDS	168519	168851	-	Parent=orf110b;
GenBank	mRNA	169846	170079	-	ID=orf77d;Name=orf77d;
GenBank	CDS	169846	170079	-	Parent=orf77d;
GenBank	mRNA	170216	170518	-	ID=orf100b;Name=orf100b;
GenBank	CDS	170216	170518	-	Parent=orf100b;
GenBank	mRNA	171172	171393	-	ID=orf73k;Name=orf73k;
GenBank	CDS	171172	171393	-	Parent=orf73k;
GenBank	mRNA	172788	173054	-	ID=orf88a;Name=orf88a;
GenBank	CDS	172788	173054	-	Parent=orf88a;
GenBank	mRNA	173202	173507	+	ID=orf101b;Name=orf101b;
GenBank	CDS	173202	173507	+	Parent=orf101b;
GenBank	mRNA	173479	173733	-	ID=orf84f;Name=orf84f;
GenBank	CDS	173479	173733	-	Parent=orf84f;
GenBank	mRNA	173504	173740	+	ID=orf78c;Name=orf78c;
GenBank	CDS	173504	173740	+	Parent=orf78c;
GenBank	mRNA	175077	175589	+	ID=orf170a;Name=orf170a;
GenBank	CDS	175077	175589	+	Parent=orf170a;
GenBank	mRNA	178464	178700	+	ID=orf78d;Name=orf78d;
GenBank	CDS	178464	178700	+	Parent=orf78d;
GenBank	mRNA	179012	179686	-	ID=orf224a;Name=orf224a;
GenBank	CDS	179012	179686	-	Parent=orf224a;
GenBank	mRNA	180933	181181	-	ID=orf82e;Name=orf82e;
GenBank	CDS	180933	181181	-	Parent=orf82e;
GenBank	mRNA	183630	183989	+	ID=orf119c;Name=orf119c;
GenBank	CDS	183630	183989	+	Parent=orf119c;
GenBank	mRNA	184324	184566	-	ID=orf80d;Name=orf80d;
GenBank	CDS	184324	184566	-	Parent=orf80d;
GenBank	mRNA	185788	186096	+	ID=orf102b;Name=orf102b;
GenBank	CDS	185788	186096	+	Parent=orf102b;
GenBank	mRNA	189568	189831	-	ID=orf87d;Name=orf87d;
GenBank	CDS	189568	189831	-	Parent=orf87d;
GenBank	mRNA	190266	190571	-	ID=orf101c;Name=orf101c;
GenBank	CDS	190266	190571	-	Parent=orf101c;
GenBank	mRNA	191523	191915	-	ID=orf130a;Name=orf130a;
GenBank	CDS	191523	191915	-	Parent=orf130a;
GenBank	mRNA	194656	194889	+	ID=orf77e;Name=orf77e;
GenBank	CDS	194656	194889	+	Parent=orf77e;
GenBank	mRNA	196446	196700	-	ID=orf84g-1;Name=orf84g-1;
GenBank	CDS	196446	196700	-	Parent=orf84g-1;
GenBank	mRNA	200701	200955	+	ID=orf84h-1;Name=orf84h-1;
GenBank	CDS	200701	200955	+	Parent=orf84h-1;
GenBank	mRNA	202541	202792	+	ID=orf83a-1;Name=orf83a-1;
GenBank	CDS	202541	202792	+	Parent=orf83a-1;
GenBank	mRNA	204212	204460	+	ID=orf82f-1;Name=orf82f-1;
GenBank	CDS	204212	204460	+	Parent=orf82f-1;
GenBank	mRNA	205411	205644	+	ID=orf77f-1;Name=orf77f-1;
GenBank	CDS	205411	205644	+	Parent=orf77f-1;
GenBank	mRNA	207086	207331	-	ID=orf81f;Name=orf81f;
GenBank	CDS	207086	207331	-	Parent=orf81f;
GenBank	mRNA	208207	208437	-	ID=orf76d;Name=orf76d;
GenBank	CDS	208207	208437	-	Parent=orf76d;
GenBank	mRNA	208462	209106	-	ID=orf214a;Name=orf214a;
GenBank	CDS	208462	209106	-	Parent=orf214a;
GenBank	mRNA	208622	208843	-	ID=orf73h;Name=orf73h;
GenBank	CDS	208622	208843	-	Parent=orf73h;
GenBank	mRNA	209861	210091	-	ID=orf76e;Name=orf76e;
GenBank	CDS	209861	210091	-	Parent=orf76e;
GenBank	mRNA	210619	210834	-	ID=orf71e;Name=orf71e;
GenBank	CDS	210619	210834	-	Parent=orf71e;
GenBank	mRNA	210868	211086	+	ID=orf72b;Name=orf72b;
GenBank	CDS	210868	211086	+	Parent=orf72b;
GenBank	mRNA	211099	211314	+	ID=orf71f;Name=orf71f;
GenBank	CDS	211099	211314	+	Parent=orf71f;
GenBank	mRNA	213316	214089	+	ID=orf257a;Name=orf257a;
GenBank	CDS	213316	214089	+	Parent=orf257a;
GenBank	mRNA	213357	213581	+	ID=orf74e;Name=orf74e;
GenBank	CDS	213357	213581	+	Parent=orf74e;
GenBank	mRNA	215546	215824	-	ID=orf92c-1;Name=orf92c-1;
GenBank	CDS	215546	215824	-	Parent=orf92c-1;
GenBank	mRNA	216050	216292	-	ID=orf80a;Name=orf80a;
GenBank	CDS	216050	216292	-	Parent=orf80a;
GenBank	mRNA	216764	217108	+	ID=orf114b;Name=orf114b;
GenBank	CDS	216764	217108	+	Parent=orf114b;
GenBank	mRNA	217608	217853	-	ID=orf81e;Name=orf81e;
GenBank	CDS	217608	217853	-	Parent=orf81e;
GenBank	mRNA	217710	217973	+	ID=orf87a;Name=orf87a;
GenBank	CDS	217710	217973	+	Parent=orf87a;
GenBank	mRNA	219180	219668	-	ID=orf162a;Name=orf162a;
GenBank	CDS	219180	219668	-	Parent=orf162a;
GenBank	mRNA	219196	219558	+	ID=orf120b;Name=orf120b;
GenBank	CDS	219196	219558	+	Parent=orf120b;
GenBank	mRNA	220100	220567	+	ID=orf155a;Name=orf155a;
GenBank	CDS	220100	220567	+	Parent=orf155a;
GenBank	mRNA	221382	221603	-	ID=orf73e;Name=orf73e;
GenBank	CDS	221382	221603	-	Parent=orf73e;
GenBank	mRNA	221435	221656	-	ID=orf73d;Name=orf73d;
GenBank	CDS	221435	221656	-	Parent=orf73d;
GenBank	mRNA	221812	222045	+	ID=orf77a;Name=orf77a;
GenBank	CDS	221812	222045	+	Parent=orf77a;
GenBank	mRNA	221930	222142	-	ID=orf70d;Name=orf70d;
GenBank	CDS	221930	222142	-	Parent=orf70d;
GenBank	mRNA	223641	223931	+	ID=orf96a;Name=orf96a;
GenBank	CDS	223641	223931	+	Parent=orf96a;
GenBank	mRNA	224311	224571	-	ID=orf86b;Name=orf86b;
GenBank	CDS	224311	224571	-	Parent=orf86b;
GenBank	mRNA	229542	229766	+	ID=orf74c;Name=orf74c;
GenBank	CDS	229542	229766	+	Parent=orf74c;
GenBank	mRNA	230199	230423	+	ID=orf74d;Name=orf74d;
GenBank	CDS	230199	230423	+	Parent=orf74d;
GenBank	mRNA	231269	231523	-	ID=orf84b;Name=orf84b;
GenBank	CDS	231269	231523	-	Parent=orf84b;
GenBank	mRNA	231474	231755	+	ID=orf93a;Name=orf93a;
GenBank	CDS	231474	231755	+	Parent=orf93a;
GenBank	mRNA	233088	233342	+	ID=orf84c;Name=orf84c;
GenBank	CDS	233088	233342	+	Parent=orf84c;
GenBank	mRNA	233202	233435	-	ID=orf77b;Name=orf77b;
GenBank	CDS	233202	233435	-	Parent=orf77b;
GenBank	mRNA	233296	233538	-	ID=orf80b;Name=orf80b;
GenBank	CDS	233296	233538	-	Parent=orf80b;
GenBank	mRNA	236955	237302	-	ID=orf115d;Name=orf115d;
GenBank	CDS	236955	237302	-	Parent=orf115d;
GenBank	mRNA	237097	237354	+	ID=orf85f;Name=orf85f;
GenBank	CDS	237097	237354	+	Parent=orf85f;
GenBank	mRNA	237248	237496	-	ID=orf82h;Name=orf82h;
GenBank	CDS	237248	237496	-	Parent=orf82h;
