# Supplementary material for: Mitochondrial Genome Sequencing Reveals orf463a May Induce Male Sterility in NWB Cytoplasm of Radish
Source: Genes (Basel). 2020 Jan 9;11(1):74. doi: 10.3390/genes11010074 (PMC7017215; doi:10.3390/genes11010074)
Supplement: Supplementary file 1 [file genes-11-00074-s001.zip › modified supplementary files/Table S8.xlsx]

## Sheet: AP012990 VS NWB CMS
Indel information between AP012990 and NWB CMS
Target Sequence	InDel Start on Target	InDel end on Target	Query Sequence	InDel Start on Query	InDel end on Query	Alignment direction	Type	Number		Note
AP012990	54133	54133	NWB CMS	54133	54134	+	Insertion-13	2	TT	poly T
AP012990	76867	76876	NWB CMS	76869	76869	+	Deletion-1	10	AAAAAAAAAA	Poly A
AP012990	130864	130864	NWB CMS	130856	130856	+	Insertion-9	1	A	Poly A
AP012990	149836	149836	NWB CMS	149826	149826	+	Insertion-12	1	T	poly T
AP012990	166235	166235	NWB CMS	166226	166226	+	Insertion-12	1	A	Poly A
AP012990	171850	171850	NWB CMS	171841	171841	+	Insertion-12	1	A	Poly A
AP012990	194248	194248	NWB CMS	194239	194239	+	Insertion-10	1	T	Poly T
AP012990	221529	221529	NWB CMS	221521	221521	+	Deletion-7	1	G	Poly G
AP012990	234017	234026	NWB CMS	234008	234008	+	Deletion	10	AAAAAAAAAN	Poly A

## Sheet: DCGMS VS NWB CMS
Indel information between DCGMS and NWB CMS
Target Sequence	InDel Start on Target	InDel end on Target	Query Sequence	InDel Start on Query	InDel end on Query	Alignment direction	Type	Number		Note
KC193578	42760	42760	301B	130856	130856	+	Insertion-9	1	A	Poly A
KC193578	78132	78132	301B	166226	166226	+	Insertion-12	1	A	Poly A
KC193578	83747	83747	301B	171841	171841	+	Insertion-12	1	A	Poly A
KC193578	106145	106145	301B	194239	194239	+	Insertion-10	1	T	Poly T
KC193578	146571	146571	301B	38579	38579	+	Insertion-4	1	A	NWB CMS was the same with other sequenced mitochondrial genomes deposited in NCBI
KC193578	150095	150095	301B	42104	42104	+	Insertion-8	1	A	Poly A
KC193578	161045	161045	301B	53055	53055	+	Insertion-9	1	T	polyT
KC193578	162122	162122	301B	54133	54134	+	Insertion-13	2	TT	polyT
